# Supplementary material for: Four-dimensional surface motions of the Slumgullion landslide and quantification of hydrometeorological forcing
Source: Nat Commun. 2020 Jun 3;11:2792. doi: 10.1038/s41467-020-16617-7 (PMC7270131; doi:10.1038/s41467-020-16617-7)
Supplement: Supplementary file 4 — Supplementary Data 1 [file 41467_2020_16617_MOESM4_ESM.xlsx]

## Sheet: SAAF_117174_16
	Position downslope relative to sensor 0 (mm)
Time	sensor 0 (datum)	sensor 1	sensor 2	sensor 3	sensor 4	sensor 5	sensor 6	sensor 7	sensor 8	sensor 9	sensor 10	sensor 11	sensor 12	sensor 13	sensor 14	sensor 15	sensor 16
2016-09-04 13:40:00	0	19.8894	43.8692	64.9983	87.6746	112.212	132.916	155.442	174.944	192.727	207.074	217.079	226.701	238.682	250.064	265.314	278.485
2016-09-17 15:20:00	0	20.4849	44.8356	66.5991	89.7528	114.841	136.073	159.02	178.943	197.05	211.77	222.24	232.206	244.454	255.802	270.898	284.443
2016-09-30 17:10:00	0	21.113	46.0961	68.4821	92.2088	117.909	139.728	163.229	183.502	202.149	217.353	228.328	238.791	251.528	262.874	277.931	291.896
2016-10-13 18:00:00	0	21.5637	46.9267	69.7742	93.9061	119.987	142.351	166.216	186.738	205.832	221.372	232.609	243.395	256.508	267.674	282.595	296.847
2016-10-17 12:00:00	0	21.5974	47.0267	69.9029	94.1407	120.402	142.934	166.872	187.381	206.556	222.104	233.411	244.297	257.423	268.485	283.417	297.589
	Position downslope relative to sensor 0 (mm)
Time	sensor 0 (datum)	sensor 1	sensor 2	sensor 3	sensor 4	sensor 5	sensor 6	sensor 7	sensor 8	sensor 9	sensor 10	sensor 11	sensor 12	sensor 13	sensor 14	sensor 15	sensor 16
2016-10-19 15:00:00	0	4.77937	10.466	16.59	24.5208	31.7027	35.8762	42.601	48.1489	55.9085	62.1941	67.2167	73.3914	82.8427	89.8149	97.6186	104.587
2016-11-04 10:50:00	0	4.72532	10.2445	16.3943	25.0864	32.1662	36.2198	43.0171	48.3489	55.7813	62.1913	67.1924	73.3269	82.7142	89.9025	97.5479	103.797
2016-11-13 09:20:00	0	4.61731	9.99342	16.2419	25.3406	32.3497	36.3437	43.1259	48.3372	55.7129	62.0201	66.9682	73.0569	82.3878	89.4401	96.9638	103.096
2016-11-22 12:00:00	0	4.49626	9.70815	16.0267	25.4866	32.4664	36.3155	42.9433	48.0482	55.2634	61.5897	66.4329	72.4715	81.7084	88.6412	96.1351	102.273
2016-12-07 17:00:00	0	4.24381	9.35614	15.8257	25.8443	32.6556	36.2866	42.8301	47.7507	54.677	60.8543	65.6617	71.5686	80.5606	87.3602	95.1416	103.029
sensor (for plot)	0	1	2	3	4	5	6	7	8	9	10	11	12	13	14	15	16
