# Supplementary material for: Four-dimensional surface motions of the Slumgullion landslide and quantification of hydrometeorological forcing
Source: Nat Commun. 2020 Jun 3;11:2792. doi: 10.1038/s41467-020-16617-7 (PMC7270131; doi:10.1038/s41467-020-16617-7)
Supplement: Supplementary file 5 — Supplementary Data 2 [file 41467_2020_16617_MOESM5_ESM.xlsx]

## Sheet: Extensometer_data
Date_YYYYMMDD	Upper_cumulative_downslope_displacement_mm	Middle_cumulative_downslope_displacement_mm	Lower_cumulative_downslope_displacement_mm
20110812	0	0	0
20110819	30	63	26
20120416	795	2062	883
20120423	831	2125	913
20120509	903	2252	966
20120517	934	2314	993
20120724	1168	2872	1243
20120801	1197	2937	1273
20130422	1694	4788	2052
20130503	1742	4900	2109
20130510	1767	4965	2143
20130520	1801	5055	2190
20131025	2370	6371	2756
20131101	2395	6441	2781
20140401	2827	7020	3120
20140404	2831	7020	3126
20150113	4355	10228	4476
20150206	4436	10331	4536
20150428	4758	11345	4738
20150504	4808	11422	4770
20150512	4873	11534	4819
20150629	5227	12196	5110
20150630	5232	12207	5115
20150724	5370	12488	5234
20150817	5509	12724	5346
20150910	5634	12976	5451
20151004	5742	13223	5550
20151028	5846	13468	5650
20160401	6249	14667	6065
20160408	6278	14704	6080
20160616	6574	15630	6523
20160623	6604	15714	6557
20160718	6711	16011	6679
20160730	6763	16141	6734
20160811	6806	16272	6792
20160823	6837	16398	6845
20160904	6873	16529	6900
20160916	6909	16655	6950
20160928	6948	16781	7002
20161004	6969	16844	7029
20161020	7087	17014	7093
20161022	7096	17032	7098
20161027	7116	17082	7112
20161115	7191	17270	7168
20161121	7211	17330	7187
20170201	7580	18043	7388
20170207	7596	18119	7395
20170311	7642	18309	7454
20170327	7742	18529	7517
20170408	7753	18700	7562
20170426	7875	18982	7688
20170508	7967	19177	7770
20170514	8014	19270	7808
20170526	8282	19461	7887
20170601	8282	19549	7922
20170607	8310	19583	7956
20170613	8340	19637	7988
20170619	8369	19697	8014
20170625	8398	19761	8038
20170701	8426	19829	8061
20170707	8453	19896	8084
20170713	8480	19967	8111
20170725	8543	20132	8176
20170731	8578	20216	8208
20170806	8616	20299	8239
20170812	8650	20378	8267
20170818	8683	20456	8293
20170824	8714	20529	8317
20170830	8743	20598	8339
20170905	8770	20666	8360
20170911	8795	20732	8380
20170917	8816	20798	8400
20170923	8840	20874	8419
20170929	8865	20936	8438
20171005	8890	NA	NA
20171011	8908	21057	8457
20171017	8926	21108	8455
20171018	8929	21117	8455
20171023	8943	21163	8453
20171025	8949	21180	8451
20171029	8960	21218	8447
20171101	8968	21248	8447
20171104	8977	21279	8450
20171110	8996	21336	8445
20171122	9031	21456	8451
20171128	9048	21513	8457
20171204	9064	21573	8462
20171210	9078	21627	8464
20171216	9091	21680	8463
20171222	9105	21734	8461
20171228	9117	21784	8460
20180103	9129	21834	8460
20180109	9141	21885	8461
20180115	9158	21940	8462
20180127	9187	22037	8463
20180202	9199	22085	8497
20180208	9209	22138	8503
20180214	9223	22186	8509
20180310	9269	22367	8538
20180322	9289	22478	8540
20180403	9310	22586	8589
20180409	9327	22646	8616
20180415	9346	22708	8640
20180427	9389	22839	8685
20180503	9410	22902	8707
20180509	9426	22965	8725
20180515	9445	23025	8745
20180521	9470	23083	8763
20180527	9492	23139	8779
20180602	9514	23194	8795
20180608	9533	23246	8810
20180614	9553	23299	8825
20180620	9571	23352	8840
20180626	9581	23403	8855
20180702	9591	23454	8869
20180708	9600	23504	8883
20180714	9609	23553	8897
20180720	9624	23604	8912
20180725	9636	23646	8925
20180726	9638	23655	8927
20180801	9651	23704	8941
20180802	9652	23712	8944
20180807	9660	23752	8955
20180813	9671	23801	8968
20180819	9684	23849	8980
20180825	9695	23896	8994
20180831	9706	23933	9006
20180906	9714	23968	9019
20180912	9723	24007	9032
20180924	9746	24085	9059
20181003	9768	24147	9079
20181010	9785	24198	9095
